# Supplementary material for: Targeting MCT4 to reduce lactic acid secretion and glycolysis for treatment of neuroendocrine prostate cancer
Source: Cancer Med. 2018 Jun 14;7(7):3385–92. doi: 10.1002/cam4.1587 (PMC6051138; doi:10.1002/cam4.1587)
Supplement: Supplementary file 2 [file CAM4-7-3385-s002.csv]

% Match	Sample Count	Matches	Atcc Number	Designation	D5S818	D13S317	D7S820	D16S539	vWA	TH01	AMEL	TPOX	CSF1PO
100.0,"11","11","CRL-5813","NCI-H660Prostate CarcinomaHuman","11","8","8,10","11","17","7,9.3","X","8","12"
